# Supplementary material for: Functional Site Discovery From Incomplete Training Data: A Case Study With Nucleic Acid–Binding Proteins
Source: Front Genet. 2019 Aug 30;10:729. doi: 10.3389/fgene.2019.00729 (PMC6729729; doi:10.3389/fgene.2019.00729)
Supplement: Supplementary Table 1 — The DNA-binding protein benchmark dataset. [file Table_1.xls]

> DNA-binding protein : pdbID.chain
1akh.A
1f6v.A
1gdt.B
1hkq.A
1i11.A
1iuf.A
1k99.A
1msz.A
1oy3.D
1p1a.A
1pl5.S
1q1v.A
1r5k.C
1sq8.A
1t0f.A
1x51.A
2axl.A
2d9h.A
2fwr.A
2l1p.A
2lj6.A
2ocj.D
2p5k.A
2qsf.X
2qsh.A
2quq.A
2rrd.A
2xma.A
3ask.A
3btp.A
3btp.B
3eiv.D
3fdq.A
3gva.B
3gz5.B
3i54.D
3ii2.A
3m03.C
3mky.B
3nqu.A
3nr7.B
3o27.B
3oa6.A
3pov.A
3pvp.B
3qvg.C
3rlo.A
3sqi.A
3ssc.B
3tho.B
3v20.B
3zlj.D
3zqj.A
4a0a.A
4a11.B
4dap.A
4dra.E
4eq6.A
4fb3.E
4fcy.B

> non-DNA-binding protein : pdbID.chain
1vdw.A
3u6w.A
3k2c.A
3ewd.A
4dm3.A
3s2s.A
3ubr.A
4e0v.A
4ffx.A
2lgd.A
3tu3.A
1yu0.A
3sx6.A
3tdo.A
4a7f.B
4a03.A
2lbt.A
3v57.B
1i9y.A
3d1r.A
4dpp.A
3ugj.A
4apm.A
3zqd.A
1rfx.A
3ubb.A
3ur1.C
3ea6.A
1lri.A
1faz.A
2rb8.A
3t5a.A
1bf6.A
3vqk.A
1ze3.D
2zz3.A
1cuh.A
1zhv.A
2cn3.A
3s2q.A
3rik.A
3viq.B
4eod.A
3t60.A
4avx.A
1q74.A
2lel.A
3lid.A
4f99.B
1dqe.A
3qvs.A
2qiq.A
1uai.A
1v3i.A
1vlc.A
4f2m.E
1ycl.A
3vmg.A
3e3u.A
1lt4.A
4dxr.A
2iap.A
3tnx.A
4evf.A
3ro9.A
1dxk.A
3c1j.A
4arz.B
3me7.A
1xh9.A
1ql3.A
3swm.A
1g8k.B
2llf.A
4dmu.B
2jin.A
4fhz.A
3nys.A
1chm.A
4etp.B
3uum.A
3u88.C
1e2x.A
2oqy.A
4a53.A
1ojq.A
1ox3.A
3upi.A
3twl.A
3enu.A
3ayq.A
3rbu.A
3zxb.A
3tt1.A
4a7k.A
1e39.A
4doj.A
4a69.C
2fw6.A
3zzo.A
1pf3.A
1hqg.A
3tbl.A
3tay.A
2cwl.A
2q5x.A
2yfk.A
3vf0.B
3tkl.B
1d7e.A
4dxd.A
2yma.A
3zui.A
3mr1.A
4f3w.A
3bdz.A
1h2g.B
3vrc.A
3qbd.A
3m7o.A
2vlb.A
3qli.A
4eei.A
1oai.A
3qkg.A
4dix.A
4f2z.A
1ynv.X
2lo0.A
1ocb.A
3v9o.A
3s44.A
3sci.E
1bch.1
1xkw.A
3zx8.A
1zcj.A
2vlp.B
2lhr.A
3vo1.A
3to8.A
4e51.A
4asu.H
4dg8.A
3ugq.A
2y0g.A
3zws.A
3emh.A
3ss3.A
3rqo.A
1xfi.A
1fpz.A
2r1b.A
3gy1.A
2ahe.A
2lli.A
2p3j.A
2fhl.A
4ell.A
1e6f.A
3b18.A
3czv.A
1cmn.A
3uw2.A
4a5v.A
2lon.A
2bzu.A
4aow.A
3r6t.A
4f8c.A
3n20.A
3th0.A
4a9a.A
3axx.A
2lob.A
3tv0.A
4dlf.A
4eee.A
1e30.A
4ey0.A
3auk.A
4afi.A
3k3k.A
1gpi.A
3v9b.A
1pgt.A
3v43.A
1uj0.A
1uha.A
3tu5.A
3apa.A
4e0i.A
4a0e.A
3cif.A
3tur.A
3r3j.A
3vkf.A
4fci.A
4fe1.A
3vdj.A
1z3e.B
4esv.A
3sbs.A
3rfy.A
3uv2.A
1wsr.A
4fd5.A
2zu1.A
1h6w.A
1k3u.B
3so6.A
1jnr.A
2qm6.A
2grr.A
1zdq.A
4dep.B
4f52.B
4a2a.A
4f0v.A
1gqg.A
4dcn.C
4dyl.A
3p1g.A
4aq1.A
4a2n.B
3vdi.A
4akk.A
4f84.A
4dbl.C
4dcx.A
2rk6.A
3sgz.A
1jlj.A
4d8k.A
4edf.A
4err.A
3tvl.A
3nzn.A
3k8g.A
3t5v.A
4ae2.A
4eag.C
1g72.B
3axd.A
4dx1.A
1kz1.A
3v53.A
2lor.A
3t6b.A
4djt.A
