# Supplementary material for: Functional Site Discovery From Incomplete Training Data: A Case Study With Nucleic Acid–Binding Proteins
Source: Front Genet. 2019 Aug 30;10:729. doi: 10.3389/fgene.2019.00729 (PMC6729729; doi:10.3389/fgene.2019.00729)
Supplement: Supplementary Table 2 — The RNA-binding protein benchmark dataset. [file Table_2.xls]

> RNA-binding protein : pdbID.chain
1a1t.A
1a34.A
1a9n.B
1asy.A
1e8o.A
1e8o.B
1fjg.D
1fjg.F
1h4s.A
1hq1.A
1hr0.W
1i6u.A
1jbs.A
1k1g.A
1kq2.A
1m8w.A
1n78.A
1qf6.A
1si2.A
1uvj.A
1yvp.A
2bgg.A
2bu1.A
2bx2.L
2czj.A
2der.A
2du3.A
2ez6.A
2f8k.A
2gic.A
2j0s.C
2j0s.D
2j0s.T
2l3c.A
2mb0.B
2mkk.A
2r8s.L
2voo.A
2x1f.A
2xlk.A
2xnr.A
2xzo.A
2y8y.A
2zi0.A
3add.A
3am1.A
3amt.A
3bsu.A
3bt7.A
3er9.A
3er9.B
3htx.A
3iab.B
3ie1.A
3iev.A
3kyl.A
3mdi.A
3p6y.C
3pey.A
3rer.B
3uld.A
4arc.A
4dwa.A
4h5p.A
4ifd.C
4ill.A
4jng.A
4kji.A
4kr6.A
4kre.A
4l8r.B
4l8r.C
4m7d.B
4m7d.D
4m7d.E
4m7d.G
4ngd.A
4nku.A
4o26.A
4oq8.A

> non-RNA-binding protein : pdbID.chain
1psw.A
1c96.A
1vdw.A
4uio.A
1a2f.A
1ohv.A
2zma.A
1vjo.A
1gak.A
4zie.A
1pea.A
1bs9.A
1t1d.A
1dun.A
1qgi.A
1pot.A
1gym.A
1ciy.A
4qlz.A
1dcf.A
1nfp.A
1dk8.A
1ute.A
4u01.A
1doi.A
4wmz.A
1ef8.A
1nrj.A
1qv9.A
1s4n.A
1j0h.A
1vix.A
1j1n.A
1ac5.A
1vg0.A
4r53.A
5bwx.A
5c4i.C
1hek.A
1qr0.A
1bqk.A
1r7a.A
4yp1.A
1rvk.A
1h4r.A
1iae.A
1sdd.A
1e5x.A
1ryi.A
1qz9.A
1nsj.A
1e5r.A
1t5r.A
1c4k.A
1r6w.A
4zu4.A
1a3h.A
1vjg.A
1qme.A
5cvm.A
1ryo.A
1tz9.A
4ym3.A
1aqu.A
1uok.A
1l8w.A
1nls.A
1fce.A
1bcp.B
5c50.A
1qd6.C
1uv4.A
1tzp.A
1otv.A
1oi7.A
1i88.A
1lyv.A
4qi1.A
1iuq.A
4yue.C
4wu0.A
1qdd.A
1b25.A
1iom.A
4zfg.A
1es9.A
1klx.A
1qcs.A
1bxw.A
1f0k.A
1xm3.A
1or4.A
1g12.A
1ppr.M
1gky.A
1uek.A
1p0k.A
1jhn.A
1k5c.A
1cpo.A
1eok.A
5a5l.A
1m5w.A
1x8f.A
4ph7.A
4y0s.A
1rt8.A
5bxq.A
1d7p.M
1h16.A
1u8v.A
1jl0.A
1drw.A
1p7t.A
1lu4.A
1g8k.A
1dow.A
1bg2.A
1ks8.A
1g5a.A
1tzz.A
1o59.A
1yht.A
4ttw.A
4xiz.A
1p9h.A
1dpe.A
1ia9.A
1wpn.A
5dzq.A
1wd3.A
1p32.A
1erz.A
1koe.A
1f0l.A
1mka.A
1tde.A
1zym.A
1a3a.A
4xme.A
1bgp.A
1xiz.A
1pbe.A
1io0.A
1nty.A
4ww6.A
1ete.A
1n97.A
1nf9.A
4qqr.A
1vh4.A
1rkd.A
1pmi.A
4w8q.A
1p35.A
1rzu.A
1r5l.A
1opr.A
1r44.A
1gs9.A
1jxh.A
1aly.A
1htp.A
1vj7.A
3x01.A
1c1d.A
1w2f.A
1oaa.A
1toa.A
1rlz.A
1ry9.A
1byf.A
1onw.A
2wol.A
1u60.A
4rfu.A
1rp4.A
1vli.A
1tc5.A
1zi8.A
1po5.A
1uwc.A
4qod.A
1chd.A
1ece.A
1bfd.A
1opy.A
4rwt.A
1es5.A
1xs0.A
1he1.A
1jbo.A
1nox.A
1xfk.A
1bg6.A
1v5v.A
1cvr.A
1klo.A
4rz5.A
1t08.A
1qf8.A
1mrp.A
1f2v.A
4tvc.A
1ebf.A
1nif.A
1ukk.A
1ewf.A
1ra9.A
1d2o.A
1nba.A
1ush.A
1xff.A
1ukf.A
1u02.A
1ass.A
1q2y.A
1ow4.A
1h4g.A
1itv.A
1d4o.A
1s0p.A
1vl1.A
1vj1.A
